# Supplementary material for: Impact of Plasticizers on the Microbial Degradation of Polyhydroxybutyrate (PHB)
Source: Toxics. 2026 Feb 25;14(3):194. doi: 10.3390/toxics14030194 (PMC13030448; doi:10.3390/toxics14030194)
Supplement: Supplementary file 1 [file toxics-14-00194-s001.zip]

Archive with 1 entries (1 files):
- toxics-4132435-supplementary.pdf
